# Supplementary material for: Identification of SNPs and Candidate Genes Associated with Monocyte/Lymphocyte Ratio and Neutrophil/Lymphocyte Ratio in Duroc × Erhualian F2 Population
Source: Int J Mol Sci. 2024 Sep 9;25(17):9745. doi: 10.3390/ijms25179745 (PMC11396299; doi:10.3390/ijms25179745)
Supplement: Supplementary file 1 [file ijms-25-09745-s001.zip › Table S1.xlsx]

## Sheet: MLRgene
SNP	Chr	POS	ensembl_gene	external_gene	start_position	end_position
INRA0058297	2	7110358	ENSSSCG00000039740	SYVN1	7059462	7066601
INRA0058297	2	7110358	ENSSSCG00000013001	MRPL49	7066523	7071812
INRA0058297	2	7110358	ENSSSCG00000013004	TM7SF2	7075068	7081432
INRA0058297	2	7110358	ENSSSCG00000013003	ZNHIT2	7075360	7076644
INRA0058297	2	7110358	ENSSSCG00000013005	VPS51	7081608	7098641
INRA0058297	2	7110358	ENSSSCG00000047012	TMEM262	7094806	7099324
INRA0058297	2	7110358	ENSSSCG00000013007	ZFPL1	7098766	7103536
INRA0058297	2	7110358	ENSSSCG00000013008	CDCA5	7103673	7113202
INRA0058297	2	7110358	ENSSSCG00000013010	NAALADL1	7127624	7138415
INRA0058297	2	7110358	ENSSSCG00000013011	SAC3D1	7138413	7141898
INRA0058297	2	7110358	ENSSSCG00000013012	SNX15	7142291	7158868
INRA0058297	2	7110358	ENSSSCG00000034387	ARL2	7157918	7167212
INRA0058297	2	7110358	ENSSSCG00000023178	BATF2	7180259	7188989
INRA0058297	2	7110358	ENSSSCG00000013015	GPHA2	7247069	7247932
INRA0058297	2	7110358	ENSSSCG00000013016	PPP2R5B	7248151	7256427
INRA0058297	2	7110358	ENSSSCG00000023890	ATG2A	7262031	7282347
INRA0058297	2	7110358	ENSSSCG00000018349	MIR192	7285667	7285746
INRA0058297	2	7110358	ENSSSCG00000013017	EHD1	7298208	7321576
INRA0058297	2	7110358	ENSSSCG00000013018	CDC42BPG	7328156	7347451
INRA0058297	2	7110358	ENSSSCG00000013019	MEN1	7358218	7364952
INRA0058297	2	7110358	ENSSSCG00000013020	MAP4K2	7365246	7378996
INRA0058297	2	7110358	ENSSSCG00000062583	SF1	7391383	7404948
INRA0058297	2	7110358	ENSSSCG00000013022	PYGM	7409116	7421254
INRA0058297	2	7110358	ENSSSCG00000013023	RASGRP2	7422846	7440404
INRA0058297	2	7110358	ENSSSCG00000013025	SLC22A12	7558535	7565751
INRA0058297	2	7110358	ENSSSCG00000020831	SLC22A11	7590391	7603116
H3GA0032308	11	54602515	ENSSSCG00000009485	SLITRK1	54950676	54955949
DRGA0011794	12	25068363	ENSSSCG00000017542	TTLL6	24987347	25022530
DRGA0011794	12	25068363	ENSSSCG00000017543	CALCOCO2	25050081	25088895
DRGA0011794	12	25068363	ENSSSCG00000017544	ATP5MC1	25110528	25113478
DRGA0011794	12	25068363	ENSSSCG00000025638	UBE2Z	25122098	25142753
DRGA0011794	12	25068363	ENSSSCG00000021461	SNF8	25142813	25153016
DRGA0011794	12	25068363	ENSSSCG00000026330	GIP	25160789	25167940
DRGA0011794	12	25068363	ENSSSCG00000023128	IGF2BP1	25197058	25243272
DRGA0011794	12	25068363	ENSSSCG00000017546	ZNF652	25492537	25553715
ALGA0075031	14	9571032	ENSSSCG00000009653	CDCA2	9518201	9566588
ALGA0075031	14	9571032	ENSSSCG00000009655	EBF2	9817002	10025164
