# Supplementary material for: Identification of SNPs and Candidate Genes Associated with Monocyte/Lymphocyte Ratio and Neutrophil/Lymphocyte Ratio in Duroc × Erhualian F2 Population
Source: Int J Mol Sci. 2024 Sep 9;25(17):9745. doi: 10.3390/ijms25179745 (PMC11396299; doi:10.3390/ijms25179745)
Supplement: Supplementary file 1 [file ijms-25-09745-s001.zip › Table S2.xlsx]

## Sheet: NLRgene
SNP	Chr	POS	ensembl_gene	external_gene	start_position	end_position
ASGA0006650	1	223397796	ENSSSCG00000030655	MAMDC2	223384827	223548420
ASGA0006650	1	223397796	ENSSSCG00000021646	KLF9	223720435	223748621
ASGA0006650	1	223397796	ENSSSCG00000005257	TRPM3	223836213	224680389
ASGA0023911	5	2488153	ENSSSCG00000000955	TBC1D22A	2528921	2787304
ASGA0023911	5	2488153	ENSSSCG00000056051	U6	2576414	2576517
ASGA0023911	5	2488153	ENSSSCG00000038763	CERK	2818784	2870195
ASGA0023911	5	2488153	ENSSSCG00000031441	GRAMD4	2873428	2947785
ASGA0023911	5	2488153	ENSSSCG00000031361	CELSR1	2980351	3203381
ASGA0057335	13	26494790	ENSSSCG00000011293	POMGNT2	26523983	26526133
ASGA0057335	13	26494790	ENSSSCG00000011295	SNRK	26669257	26724458
ASGA0057335	13	26494790	ENSSSCG00000011296	ANO10	26734107	27006539
M1GA0023131	18	9230153	ENSSSCG00000063061	U6	9182451	9182557
M1GA0023131	18	9230153	ENSSSCG00000016497	DENND2A	9186903	9310665
M1GA0023131	18	9230153	ENSSSCG00000038693	RAB19	9364451	9384083
M1GA0023131	18	9230153	ENSSSCG00000019958	U6	9369625	9369731
M1GA0023131	18	9230153	ENSSSCG00000032266	SLC37A3	9383792	9452570
M1GA0023131	18	9230153	ENSSSCG00000016501	KDM7A	9581384	9664748
M1GA0023131	18	9230153	ENSSSCG00000016502	PARP12	9674944	9716743
M1GA0023131	18	9230153	ENSSSCG00000016504	TBXAS1	9717294	9886681
