# Supplementary material for: Identification of SNPs and Candidate Genes Associated with Monocyte/Lymphocyte Ratio and Neutrophil/Lymphocyte Ratio in Duroc × Erhualian F2 Population
Source: Int J Mol Sci. 2024 Sep 9;25(17):9745. doi: 10.3390/ijms25179745 (PMC11396299; doi:10.3390/ijms25179745)
Supplement: Supplementary file 1 [file ijms-25-09745-s001.zip › Table S3.xlsx]

## Sheet: MLRGOKEGG
Trait	Term	Database	ID	Gene	P-Value
MLR	MicroRNAs in cancer	KEGG PATHWAY	ssc05206	IGF2BP1|MIR192|CDCA5	0.00441276
MLR	Ubiquitin mediated proteolysis	KEGG PATHWAY	ssc04120	SYVN1|UBE2Z	0.0143892
MLR	Steroid biosynthesis	KEGG PATHWAY	ssc00100	TM7SF2	0.0265368
MLR	Endocytosis	KEGG PATHWAY	ssc04144	SNF8|EHD1	0.0412214
MLR	Autophagy - other	KEGG PATHWAY	ssc04136	ATG2A	0.0434173
MLR	Starch and sucrose metabolism	KEGG PATHWAY	ssc00500	PYGM	0.0447039
MLR	urate metabolic process	Gene Ontology	GO:0046415	SLC22A12|SLC22A11	9.58e-05
MLR	endocytic recycling	Gene Ontology	GO:0032456	VPS51|SNF8	0.000796138
MLR	cytosol	Gene Ontology	GO:0005829	RASGRP2|UBE2Z|CALCOCO2|MEN1|CDCA2|CDC42BPG|SNF8|ATG2A|VPS51	0.00131161
MLR	protein N-terminus binding	Gene Ontology	GO:0047485	MEN1|SNF8	0.00295724
MLR	nucleoplasm	Gene Ontology	GO:0005654	SYVN1|CDCA2|IGF2BP1|UBE2Z|SNF8|CDCA5|ATG2A	0.00410449
MLR	hormone activity	Gene Ontology	GO:0005179	GPHA2|GIP	0.00481917
MLR	Y-form DNA binding	Gene Ontology	GO:0000403	MEN1	0.00803403
MLR	regulation of protein complex stability	Gene Ontology	GO:0061635	SNF8	0.00803403
MLR	CRD-mediated mRNA stability complex	Gene Ontology	GO:0070937	IGF2BP1	0.00803403
MLR	urate transport	Gene Ontology	GO:0015747	SLC22A12	0.00803403
MLR	positive regulation of exit from mitosis	Gene Ontology	GO:0031536	CDCA5	0.00803403
MLR	hormone receptor binding	Gene Ontology	GO:0051427	GPHA2	0.00936692
MLR	positive regulation of exosomal secretion	Gene Ontology	GO:1903543	SNF8	0.00936692
MLR	positive regulation of cholesterol storage	Gene Ontology	GO:0010886	EHD1	0.00936692
MLR	channel regulator activity	Gene Ontology	GO:0016247	SNF8	0.00936692
MLR	reticulophagy	Gene Ontology	GO:0061709	ATG2A	0.00936692
MLR	glycogen catabolic process	Gene Ontology	GO:0005980	PYGM	0.0106981
MLR	negative regulation of telomerase activity	Gene Ontology	GO:0051974	MEN1	0.0106981
MLR	Hrd1p ubiquitin ligase ERAD-L complex	Gene Ontology	GO:0000839	SYVN1	0.0106981
MLR	oxidoreductase activity, acting on the CH-CH group of donors	Gene Ontology	GO:0016627	TM7SF2	0.0106981
MLR	carboxypeptidase activity	Gene Ontology	GO:0004180	NAALADL1	0.0106981
MLR	positive regulation of chromatin binding	Gene Ontology	GO:0035563	EBF2	0.0106981
MLR	tubulin-glutamic acid ligase activity	Gene Ontology	GO:0070740	TTLL6	0.0120275
MLR	Derlin-1 retrotranslocation complex	Gene Ontology	GO:0036513	SYVN1	0.0120275
MLR	histone-lysine N-methyltransferase activity	Gene Ontology	GO:0018024	MEN1	0.0120275
MLR	centrosome duplication	Gene Ontology	GO:0051298	SAC3D1	0.0120275
MLR	exploration behavior	Gene Ontology	GO:0035640	GIP	0.0120275
MLR	mitotic sister chromatid cohesion	Gene Ontology	GO:0007064	CDCA5	0.0133551
MLR	sodium-independent organic anion transmembrane transporter activity	Gene Ontology	GO:0015347	SLC22A11	0.0133551
MLR	histone lysine methylation	Gene Ontology	GO:0034968	MEN1	0.0133551
MLR	organic anion transport	Gene Ontology	GO:0015711	SLC22A12	0.0133551
MLR	smooth endoplasmic reticulum	Gene Ontology	GO:0005790	SYVN1	0.0133551
MLR	cell fate determination	Gene Ontology	GO:0001709	EBF2	0.0133551
MLR	protein polyglutamylation	Gene Ontology	GO:0018095	TTLL6	0.0146811
MLR	mitogen-activated protein kinase kinase kinase binding	Gene Ontology	GO:0031435	MAP4K2	0.0146811
MLR	microtubule severing	Gene Ontology	GO:0051013	TTLL6	0.0160053
MLR	sterol biosynthetic process	Gene Ontology	GO:0016126	TM7SF2	0.0160053
MLR	Golgi vesicle transport	Gene Ontology	GO:0048193	VPS51	0.0160053
MLR	negative regulation of endoplasmic reticulum stress-induced intrinsic apoptotic signaling pathway	Gene Ontology	GO:1902236	SYVN1	0.0160053
MLR	response to starvation	Gene Ontology	GO:0042594	GIP	0.0160053
MLR	osteoblast development	Gene Ontology	GO:0002076	MEN1	0.0160053
MLR	lysosomal transport	Gene Ontology	GO:0007041	VPS51	0.0160053
MLR	inorganic anion exchanger activity	Gene Ontology	GO:0005452	SLC22A11	0.0173278
MLR	negative regulation of JNK cascade	Gene Ontology	GO:0046329	MEN1	0.0173278
MLR	activation of MAPKKK activity	Gene Ontology	GO:0000185	MAP4K2	0.0173278
MLR	positive regulation of microtubule polymerization	Gene Ontology	GO:0031116	ARL2	0.0173278
MLR	histone methyltransferase complex	Gene Ontology	GO:0035097	MEN1	0.0186485
MLR	endocrine pancreas development	Gene Ontology	GO:0031018	GIP	0.0186485
MLR	myeloid dendritic cell differentiation	Gene Ontology	GO:0043011	BATF2	0.0186485
MLR	response to gamma radiation	Gene Ontology	GO:0010332	MEN1	0.0186485
MLR	ubiquitin-specific protease binding	Gene Ontology	GO:1990381	SYVN1	0.0186485
MLR	retrograde protein transport, ER to cytosol	Gene Ontology	GO:0030970	SYVN1	0.0186485
MLR	apical plasma membrane	Gene Ontology	GO:0016324	SLC22A12|SLC22A11	0.0190866
MLR	defense response to protozoan	Gene Ontology	GO:0042832	BATF2	0.0199675
MLR	mitotic chromosome condensation	Gene Ontology	GO:0007076	CDCA5	0.0199675
MLR	9+0 non-motile cilium	Gene Ontology	GO:0097731	TTLL6	0.0199675
MLR	R-SMAD binding	Gene Ontology	GO:0070412	MEN1	0.0212848
MLR	translation regulator activity	Gene Ontology	GO:0045182	IGF2BP1	0.0212848
MLR	positive regulation of myoblast fusion	Gene Ontology	GO:1901741	EHD1	0.0212848
MLR	positive regulation of protein dephosphorylation	Gene Ontology	GO:0035307	CDCA2	0.0212848
MLR	four-way junction DNA binding	Gene Ontology	GO:0000400	MEN1	0.0212848
MLR	early endosome to late endosome transport	Gene Ontology	GO:0045022	SNF8	0.0226004
MLR	response to interferon-gamma	Gene Ontology	GO:0034341	CALCOCO2	0.0226004
MLR	phagophore assembly site	Gene Ontology	GO:0000407	ATG2A	0.0226004
MLR	adipose tissue development	Gene Ontology	GO:0060612	EBF2	0.0239143
MLR	inorganic anion transport	Gene Ontology	GO:0015698	SLC22A11	0.0252264
MLR	positive regulation of transforming growth factor beta receptor signaling pathway	Gene Ontology	GO:0030511	MEN1	0.0252264
MLR	adult behavior	Gene Ontology	GO:0030534	SLITRK1	0.0265368
MLR	neuronal stem cell population maintenance	Gene Ontology	GO:0097150	IGF2BP1	0.0265368
MLR	synaptic membrane adhesion	Gene Ontology	GO:0099560	SLITRK1	0.0265368
MLR	nuclear inner membrane	Gene Ontology	GO:0005637	TM7SF2	0.0265368
MLR	mRNA 5'-UTR binding	Gene Ontology	GO:0048027	IGF2BP1	0.0265368
MLR	response to glucose	Gene Ontology	GO:0009749	GIP	0.0291525
MLR	cleavage furrow	Gene Ontology	GO:0032154	MEN1	0.0291525
MLR	cell leading edge	Gene Ontology	GO:0031252	CDC42BPG	0.0291525
MLR	negative regulation of cyclin-dependent protein serine/threonine kinase activity	Gene Ontology	GO:0045736	MEN1	0.0291525
MLR	cholesterol biosynthetic process	Gene Ontology	GO:0006695	TM7SF2	0.0304578
MLR	positive regulation of axonogenesis	Gene Ontology	GO:0050772	SLITRK1	0.0304578
MLR	negative regulation of cell cycle	Gene Ontology	GO:0045786	MEN1	0.0304578
MLR	cysteine-type endopeptidase inhibitor activity	Gene Ontology	GO:0004869	UBE2Z	0.0304578
MLR	activation of JUN kinase activity	Gene Ontology	GO:0007257	MAP4K2	0.0304578
MLR	ubiquitin-dependent protein catabolic process	Gene Ontology	GO:0006511	SYVN1|UBE2Z	0.0312181
MLR	microtubule bundle formation	Gene Ontology	GO:0001578	TTLL6	0.0317614
MLR	spindle assembly	Gene Ontology	GO:0051225	SAC3D1	0.0330633
MLR	regulation of presynapse assembly	Gene Ontology	GO:1905606	SLITRK1	0.0330633
MLR	sensory perception of pain	Gene Ontology	GO:0019233	GIP	0.0330633
MLR	brown fat cell differentiation	Gene Ontology	GO:0050873	EBF2	0.0330633
MLR	synapse assembly	Gene Ontology	GO:0007416	SLITRK1	0.0343635
MLR	regulation of insulin secretion	Gene Ontology	GO:0050796	GIP	0.0343635
MLR	regulation of phosphoprotein phosphatase activity	Gene Ontology	GO:0043666	PPP2R5B	0.035662
MLR	mitotic metaphase plate congression	Gene Ontology	GO:0007080	CDCA5	0.0369587
MLR	autophagy of mitochondrion	Gene Ontology	GO:0000422	ATG2A	0.0369587
MLR	nuclear chromatin	Gene Ontology	GO:0000790	MEN1|CDCA5	0.0369703
MLR	regulation of transcription by RNA polymerase II	Gene Ontology	GO:0006357	BATF2|MEN1|SNF8	0.0392836
MLR	integral component of postsynaptic density membrane	Gene Ontology	GO:0099061	SLITRK1	0.0395472
MLR	negative regulation of osteoblast differentiation	Gene Ontology	GO:0045668	MEN1	0.0408389
MLR	response to UV	Gene Ontology	GO:0009411	MEN1	0.0408389
MLR	spindle	Gene Ontology	GO:0005819	SAC3D1	0.0408389
MLR	protein-macromolecule adaptor activity	Gene Ontology	GO:0030674	MEN1	0.0421289
MLR	late endosome membrane	Gene Ontology	GO:0031902	SNF8	0.0421289
MLR	tubulin binding	Gene Ontology	GO:0015631	TTLL6	0.0434173
MLR	double-strand break repair	Gene Ontology	GO:0006302	CDCA5	0.0447039
MLR	ubiquitin conjugating enzyme activity	Gene Ontology	GO:0061631	UBE2Z	0.0447039
MLR	chromosome	Gene Ontology	GO:0005694	CDCA2	0.0459889
MLR	phosphatidylinositol-3-phosphate binding	Gene Ontology	GO:0032266	ATG2A	0.0459889
MLR	adult locomotory behavior	Gene Ontology	GO:0008344	GIP	0.0472721
MLR	transmembrane transport	Gene Ontology	GO:0055085	SLC22A12|SLC22A11	0.0475975
MLR	double-stranded DNA binding	Gene Ontology	GO:0003690	MEN1	0.0485537
MLR	extrinsic component of membrane	Gene Ontology	GO:0019898	ATG2A	0.0485537
MLR	actin cytoskeleton reorganization	Gene Ontology	GO:0031532	CDC42BPG	0.0498337
MLR	cytoplasmic stress granule	Gene Ontology	GO:0010494	IGF2BP1	0.0498337
MLR	autophagy	Gene Ontology	GO:0006914	VPS51	0.0498337
NLR	Mannose type O-glycan biosynthesis	KEGG PATHWAY	ssc00515	POMGNT2	0.0133638
NLR	Sphingolipid metabolism	KEGG PATHWAY	ssc00600	CERK	0.0265608
NLR	Arachidonic acid metabolism	KEGG PATHWAY	ssc00590	TBXAS1	0.0347251
NLR	calcium activated cation channel activity	Gene Ontology	GO:0005227	ANO10|TRPM3	2.66e-05
NLR	cation transmembrane transport	Gene Ontology	GO:0098655	ANO10|TRPM3	0.000248939
NLR	iron ion binding	Gene Ontology	GO:0005506	TBXAS1|KDM7A	0.00163529
NLR	histone demethylase activity (H3-K27 specific)	Gene Ontology	GO:0071558	KDM7A	0.0033567
NLR	magnesium ion binding	Gene Ontology	GO:0000287	SNRK|CERK	0.00354003
NLR	lipid kinase activity	Gene Ontology	GO:0001727	CERK	0.00391513
NLR	histone demethylase activity (H3-K36 specific)	Gene Ontology	GO:0051864	KDM7A	0.00503111
NLR	histone H3-K36 demethylation	Gene Ontology	GO:0070544	KDM7A	0.00503111
NLR	divalent metal ion transport	Gene Ontology	GO:0070838	TRPM3	0.00503111
NLR	14-3-3 protein binding	Gene Ontology	GO:0071889	TBC1D22A	0.00558866
NLR	ceramide metabolic process	Gene Ontology	GO:0006672	CERK	0.00558866
NLR	protein auto-ADP-ribosylation	Gene Ontology	GO:0070213	PARP12	0.00558866
NLR	cellular response to thyroid hormone stimulus	Gene Ontology	GO:0097067	KLF9	0.00558866
NLR	protein tetramerization	Gene Ontology	GO:0051262	TRPM3	0.00614592
NLR	protein mono-ADP-ribosylation	Gene Ontology	GO:0140289	PARP12	0.00614592
NLR	negative regulation of keratinocyte proliferation	Gene Ontology	GO:0010839	KLF9	0.00614592
NLR	histone demethylase activity (H3-K9 specific)	Gene Ontology	GO:0032454	KDM7A	0.00670289
NLR	intracellular protein transport	Gene Ontology	GO:0006886	RAB19|TBC1D22A	0.00722557
NLR	histone H3-K9 demethylation	Gene Ontology	GO:0033169	KDM7A	0.00725956
NLR	protein O-linked mannosylation	Gene Ontology	GO:0035269	POMGNT2	0.00781595
NLR	protein ADP-ribosylase activity	Gene Ontology	GO:1990404	PARP12	0.00837204
NLR	lipid phosphorylation	Gene Ontology	GO:0046834	CERK	0.00837204
NLR	intracellular calcium activated chloride channel activity	Gene Ontology	GO:0005229	ANO10	0.00892785
NLR	sphingolipid metabolic process	Gene Ontology	GO:0006665	CERK	0.00892785
NLR	transmembrane transport	Gene Ontology	GO:0055085	SLC37A3|ANO10	0.0090728
NLR	oxidoreductase activity, acting on paired donors, with incorporation or reduction of molecular oxygen	Gene Ontology	GO:0016705	TBXAS1	0.0100386
NLR	NAD+ kinase activity	Gene Ontology	GO:0003951	CERK	0.0100386
NLR	NAD+ ADP-ribosyltransferase activity	Gene Ontology	GO:0003950	PARP12	0.0128103
NLR	circadian rhythm	Gene Ontology	GO:0007623	KLF9	0.0133638
NLR	Rab guanyl-nucleotide exchange factor activity	Gene Ontology	GO:0017112	DENND2A	0.013917
NLR	positive regulation of cysteine-type endopeptidase activity involved in apoptotic process	Gene Ontology	GO:0043280	GRAMD4	0.0155749
NLR	acetylglucosaminyltransferase activity	Gene Ontology	GO:0008375	POMGNT2	0.0155749
NLR	cation channel activity	Gene Ontology	GO:0005261	TRPM3	0.0172301
NLR	integral component of membrane	Gene Ontology	GO:0016021	SLC37A3|TBXAS1|CERK|ANO10|GRAMD4|TRPM3	0.0182956
NLR	methylation	Gene Ontology	GO:0032259	KDM7A	0.0216314
NLR	methylated histone binding	Gene Ontology	GO:0035064	KDM7A	0.0227288
NLR	methyltransferase activity	Gene Ontology	GO:0008168	KDM7A	0.0232771
NLR	transferase activity, transferring glycosyl groups	Gene Ontology	GO:0016757	POMGNT2	0.0232771
NLR	oxidation-reduction process	Gene Ontology	GO:0055114	TBXAS1|KDM7A	0.0258178
NLR	autophagosome assembly	Gene Ontology	GO:0000045	RAB19	0.0276531
NLR	retrograde transport, endosome to Golgi	Gene Ontology	GO:0042147	DENND2A	0.0287442
NLR	endoplasmic reticulum	Gene Ontology	GO:0005783	POMGNT2|MAMDC2	0.0339143
NLR	activation of GTPase activity	Gene Ontology	GO:0090630	TBC1D22A	0.0363502
NLR	neuron migration	Gene Ontology	GO:0001764	POMGNT2	0.0390532
NLR	endomembrane system	Gene Ontology	GO:0012505	RAB19	0.0401324
NLR	integral component of endoplasmic reticulum membrane	Gene Ontology	GO:0030176	SLC37A3	0.0428254
NLR	chloride transmembrane transport	Gene Ontology	GO:1902476	ANO10	0.0444378
